# Supplementary material for: A Multidimensional Connectomics- and Radiomics-Based Advanced Machine-Learning Framework to Distinguish Radiation Necrosis from True Progression in Brain Metastases
Source: Cancers (Basel). 2023 Aug 15;15(16):4113. doi: 10.3390/cancers15164113 (PMC10452423; doi:10.3390/cancers15164113)
Supplement: Supplementary file 1 [file cancers-15-04113-s001.zip]

Archive with 1 entries (1 files):
- cancers-2481398-supplementary.pdf
